# Supplementary material for: Emerging role of metagenomic next‐generation sequencing in infectious disease diagnostics: Clinical integration and future directions
Source: mLife. 2026 Apr 30;5(2):148–63. doi: 10.1002/mlf2.70078 (PMC13131327; doi:10.1002/mlf2.70078)
Supplement: Supplementary file 1 — Supplementary Table 1: Performance Comparison of mNGS and Conventional Diagnostic Methods for Infectious Diseases. [file MLF2-5-148-s001.xlsx]

## Sheet: Sheet1
Supplementary Table 1: Performance Comparison of mNGS and Conventional Diagnostic Methods for Infectious Diseases
	Feature	Metagenomic Next-Generation Sequencing (mNGS)	Microbial Culture	Polymerase Chain Reaction (PCR)	Serology
	Principle	Unbiased sequencing of all nucleic acids in a sample	In vitro proliferation of viable microorganisms on specific media	Targeted amplification of specific nucleic acid sequences	Detection of host antibodies against a pathogen or pathogen antigens
	Scope	Broad-spectrum (bacteria, viruses, fungi, parasites); hypothesis-free	Limited to specific, culturable microorganisms	Targeted to known pathogens with defined sequences (single or limited multiplex)	Targeted to known pathogens
	Sensitivity	High (~70–80% pooled estimate), varies by sample type and pathogen load	Low (~20–50%), significantly affected by prior antibiotic use and fastidious organisms	Very High (for the specific target)	Variable, depends on infection stage and host immune status
	Specificity	High (85–100%), but challenged by colonization/contamination and requires rigorous bioinformatics	Very High	Very High	Moderate to High, potential for cross-reactivity
	Turnaround Time	Rapid (24–48 hours)	Slow (days to weeks)	Very Rapid (2–6 hours)	Rapid (hours to 1 day)
	Multiplexing Capability	Extremely High (theoretically unlimited)	Very Limited	Limited (dependent on pre-designed panels)	Limited
	AMR Prediction	Feasible (genotypic prediction); correlation with phenotype is variable (e.g., ~81%)	Gold Standard (phenotypic susceptibility testing), but slow	Limited (only detects known, targeted resistance genes)	Not applicable
	Novel/Rare Pathogen Discovery	Strong	Weak (only if culturable)	None	None
	Impact of Prior Antibiotics	Minimal impact	Major impact	Minimal impact	No impact
	Cost	High (e.g., ~$500–$2000 per test), but can be cost-effective in specific scenarios	Low	Low to Moderate	Low
	Key Advantages	Comprehensive, unbiased; detects novel/mixed infections; provides AMR gene data	Provides viable isolate for susceptibility testing; low cost	Rapid, highly sensitive and specific	Useful for retrospective diagnosis; simple to perform
	Key Limitations	High cost; complex data interpretation; distinguishing infection vs. colonization is a major challenge; lack of standardization	Time-consuming; low positivity rate; cannot detect viruses or unculturable organisms	Narrow scope; cannot detect unknown pathogens	Diagnostic window period; cannot always distinguish past vs. acute infection
